# Supplementary material for: Real-world optimization of tunnel lengths in tunneled peripherally inserted central catheters for cancer patients: A multi-center retrospective cohort study
Source: PLoS One. 2025 Dec 17;20(12):e0338692. doi: 10.1371/journal.pone.0338692 (PMC12711039; doi:10.1371/journal.pone.0338692)
Supplement: S1 File — (XLSX) [file pone.0338692.s001.xlsx]

## Sheet: Underlying data set
ID	Gender (1Male,2Female)	Age	BMI	PICC placement history (1Yes,0No)	Surgical history (1Yes,0No)	CHD (1Yes,0No)	Diabetes (1Yes,0No)	Hypertension (1Yes,0No)	Smoke history (1Yes,0No)	CRT history (1Yes,0No)	Cancer type (1Head–neck cancer,2Breast cancer,3Lung cancer,4Gastrointestinal cancer,5Pelvic cancer,6Hematological malignancy,7Others)	Hb	WBC	RBC	PLT	PLT-category (1Low,2Normal,3High)	APTT	APTT-category (1Low,2Normal,3High)	PT	PT-category (1Low,2Normal,3High)	TT	TT-category (1Low,2Normal,3High)	D-dimer (0Negative,1Positive,2Not checked)	Insertion arm (1Left,2Right)	Arm circumference	Insertion vein (1Basilic vein,2Brachial vein,3Cephalic vein)	Tunnel length	Tunnel length-category (1≤4 cm, 2>4cm)	Insertion length	Exposure length	One-puncture success (1Yes,0No)	Cannulation time	Comfort levels 1Comfort;2Discomfort,tolerable;3Discomfort,intolerable)	Catheter dwell time (Actual)	Catheter dwell time (Fill in the missing values)	Overall complications after catheterization (1Yes,0No)	Bleed oozing (1Yes,0No)	MARSI (1Yes,0No)	Catheter dislodgement (1Yes,0No)	Local infection (1Yes,0No)	Phlebitis (1Yes,0No)	CRT (1Yes,0No)	Unplanned catheter removal (1Yes,0No)
166	2	68	24.0346	0	1	0	0	1	0	0	3	121.2	5.18	3.89	323	2	28.9	2	10.5	2	14.9	2	0	2	28	2	5	2	38	7	1	30	1	14	14	0	0	0	0	0	0	0	0
176	1	61	23.8751	0	0	0	0	0	0	0	1	135.3	5.56	4.37	235	2	28.6	2	11.1	2	14.5	2	0	1	30.5	1	6	2	43	7	1	30	2	119	119	0	0	0	0	0	0	0	0
175	1	57	25.6612	0	1	0	0	0	0	0	5	67	12.4	2.46	270	2	32.4	2	14	3	14.8	2	1	1	31	1	5	2	50	5	1	25	2	#NULL!	133.402	0	0	0	0	0	0	0	0
102	2	56	22.0604	0	0	0	0	1	0	0	6	104	4.8	3.29	307	2	31.7	2	12	2	16.6	2	0	2	28.5	1	5	2	37	7	1	25	2	212	212	0	0	0	0	0	0	0	0
133	1	74	22.4913	0	1	0	0	0	0	0	7	90	5.9	3.94	432	3	31.6	2	11.8	2	13.1	2	1	1	27	1	5	2	42.5	7	1	30	1	67	67	0	0	0	0	0	0	0	0
131	2	59	29.2969	0	1	0	0	0	0	0	5	111	4.65	3.86	250	2	32.3	2	11.4	2	12.8	2	0	1	34	2	5	2	43	7	1	30	2	37	37	0	0	0	0	0	0	0	0
163	2	58	23.3726	0	1	0	0	0	0	0	5	129	4.8	3.9	98	1	28.8	2	11.3	2	14.1	2	0	1	29	1	5	2	41.5	7	1	25	1	67	67	0	0	0	0	0	0	0	0
159	1	66	20.9644	0	1	0	0	1	0	0	6	145.8	6	5	205	2	29.3	2	10.1	2	14.4	2	0	1	26.5	1	5	2	46	7	1	30	1	116	116	0	0	0	0	0	0	0	0
160	1	46	25.6896	0	0	0	0	0	0	0	6	139.4	8.36	4.7	277	2	25.9	2	11.1	2	14.7	2	0	1	32	1	5.5	2	45	7	1	30	1	44	44	1	0	1	0	0	0	0	0
152	2	56	27.5482	0	1	0	0	0	0	0	5	134.5	6.92	4.67	400	3	31.3	2	10.6	2	11.6	2	1	1	33.5	2	5	2	41	7	1	30	1	186	186	1	1	0	0	0	0	0	0
153	1	50	24.3375	0	1	0	0	0	0	0	5	156	5.8	4.68	228	2	29	2	10.6	2	13.8	2	0	1	31	1	5	2	45	7	1	30	1	181	181	0	0	0	0	0	0	0	0
154	1	67	25.8166	0	1	0	0	0	0	0	3	133	5.9	4.26	249	2	32.4	2	11.1	2	14.6	2	0	1	29.5	1	5	2	45.5	7	1	30	1	112	112	0	0	0	0	0	0	0	0
155	1	69	24.3824	0	1	0	0	0	0	0	1	141	6	4.55	207	2	30.7	2	11.9	2	13.7	2	0	1	30	2	5	2	44	7	1	35	1	122	122	0	0	0	0	0	0	0	0
156	1	57	19.6052	0	0	0	0	0	0	0	1	146	8.5	4.76	266	2	30.3	2	11.8	2	12.2	2	0	1	26	1	5	2	43	7	1	30	1	101	101	0	0	0	0	0	0	0	0
148	2	50	23.3091	0	0	0	0	0	0	0	5	72	8.88	3.43	366	3	23.3	1	15.5	3	11.8	2	1	1	30	1	5	2	40	7	1	30	1	92	92	0	0	0	0	0	0	0	0
1	1	65	23.8751	0	0	0	0	0	0	0	1	141.2	7.21	4.61	208	2	34.1	2	11.2	2	13	2	0	1	30	2	5	2	43.5	7	1	30	1	#NULL!	133.402	0	0	0	0	0	0	0	0
4	1	72	19.6052	0	0	0	0	0	0	0	4	154.6	7.72	4.96	273	2	32.6	2	11	2	99	1	1	1	25	1	5	2	46	7	1	30	1	237	237	0	0	0	0	0	0	0	0
5	2	59	22.0386	0	0	0	0	0	0	0	5	130.6	4.7	4.24	192	2	26.4	2	11.7	2	15.8	2	0	1	31	1	5	2	44	7	1	30	1	69	69	0	0	0	0	0	0	0	0
7	2	45	19.91	0	0	0	0	0	0	0	3	132.9	3.96	4.6	222	2	30.6	2	11.4	2	16.8	3	0	2	29	1	5	2	38.5	7	1	30	1	#NULL!	133.402	0	0	0	0	0	0	0	0
10	1	52	21.2245	0	0	0	0	0	0	0	1	148	6.79	4.94	224	2	30.3	2	12	2	142	2	0	1	29	1	5	2	47	7	1	30	1	77	77	0	0	0	0	0	0	0	0
11	1	45	21.6049	0	1	0	0	0	0	0	1	121	5	3.71	219	2	32.4	2	12.9	3	14.7	2	0	1	28	1	6	2	46	7	1	30	1	146	146	0	0	0	0	0	0	0	0
12	2	75	18.369	0	1	0	0	0	0	0	5	116.3	6.47	4.01	265	2	27.8	2	11.2	2	15.2	2	0	1	23.5	1	5	2	44	7	1	30	1	112	112	0	0	0	0	0	0	0	0
14	2	48	27.0552	0	1	0	0	0	0	0	5	125.4	6.58	4.22	519	3	25.4	2	11	2	13.6	2	0	1	31	2	6	2	39	7	1	30	1	115	115	0	0	0	0	0	0	0	0
17	1	70	22.0386	0	0	0	0	0	0	0	1	141	4.1	4.54	195	2	29.5	2	12.5	2	15.8	2	0	1	27	1	5	2	44	7	1	30	1	90	90	0	0	0	0	0	0	0	0
18	2	46	21.6128	0	1	0	0	0	0	0	1	132	7	4.54	315	2	30	2	11.9	2	13.6	2	0	1	27	1	5	2	41.5	7	1	30	1	115	115	0	0	0	0	0	0	0	0
20	2	57	25.9645	1	1	0	0	0	0	0	2	105	3.6	3.28	214	2	29.6	2	11.5	2	14.1	2	0	2	32	2	5	2	38.5	7	1	30	1	102	102	0	0	0	0	0	0	0	0
21	2	49	23.634	1	1	0	0	0	0	0	2	108	4.4	3.46	179	2	32.9	2	10.7	2	15	2	0	1	29.5	2	6	2	40	7	1	30	1	263	263	0	0	0	0	0	0	0	0
22	1	61	24.3025	1	0	0	0	0	0	0	3	135.7	3.33	4.26	280	2	28.3	2	10.9	2	12.5	2	0	2	31.5	2	6	2	43	7	1	30	1	119	119	0	0	0	0	0	0	0	0
103	2	76	19.487	1	1	0	0	0	0	0	7	#NULL!	7.26	#NULL!	292	2	31.3	2	11.9	2	#NULL!	3	0	1	27	2	6	2	43	7	1	30	1	114	114	0	0	0	0	0	0	0	0
105	2	65	24.3418	0	1	0	0	0	0	0	5	136	6.9	4.57	229	2	28	2	10.2	2	14.2	2	0	1	29	1	4	1	41.5	7	1	30	1	44	44	0	0	0	0	0	0	0	0
107	2	60	17.4638	0	1	0	0	0	0	0	5	93	4.1	2.95	258	2	29.8	2	12.2	2	13.7	2	0	1	24.5	2	6	2	42.5	7	1	30	1	44	44	0	0	0	0	0	0	0	0
110	2	61	23.4375	1	1	0	1	1	0	0	2	106.7	5.03	3.38	142	2	26	2	11.1	2	14.4	2	0	2	33	2	6	2	37	7	1	30	1	87	87	0	0	0	0	0	0	0	0
111	1	71	24.8016	1	1	0	0	1	0	1	3	126.5	3.28	3.68	182	2	29	2	11.2	2	14.5	2	1	1	29	2	6	2	44	7	0	60	1	144	144	0	0	0	0	0	0	0	0
112	1	57	25.9516	0	0	0	0	0	0	0	6	135.9	5.59	4.19	218	2	24.7	1	11.1	2	14.1	2	0	1	30.5	2	6	2	46	7	1	30	1	108	108	0	0	0	0	0	0	0	0
116	2	42	22.8329	1	1	0	0	0	0	0	2	101.3	3.07	2.63	168	2	30.3	2	11	2	16	2	0	1	35	3	5	2	44	7	0	40	1	235	235	0	0	0	0	0	0	0	0
119	1	69	25.8645	0	1	0	0	1	0	0	5	115.9	5.91	3.81	215	2	26.6	2	11	2	14.5	2	0	1	35	1	6	2	44	7	1	30	1	98	98	0	0	0	0	0	0	0	0
121	1	71	24.4473	0	0	0	0	0	0	0	4	143	7.9	4.7	273	2	32.7	2	13.2	3	11.3	2	0	1	29.5	2	4	1	45.5	7	1	30	1	23	23	1	0	1	0	0	0	0	1
122	1	66	21.3068	0	1	0	0	0	0	0	4	113	6.5	3.52	241	2	25.1	2	12	2	13.6	2	1	1	28	2	7	2	47	7	1	30	1	45	45	0	0	0	0	0	0	0	0
126	2	63	25.2994	0	1	0	0	0	0	0	5	125.8	6.87	4.04	234	2	30.3	2	10	2	13.2	2	0	1	32	1	5	2	38	7	1	30	1	39	39	0	0	0	0	0	0	0	0
127	2	56	24.0346	0	1	0	1	0	0	0	5	113.8	8.12	4	137	2	25.7	2	11.9	2	13	2	0	2	29.5	1	5	2	40.5	7	1	30	1	30	30	0	0	0	0	0	0	0	0
128	2	49	22.9481	0	1	0	0	0	0	0	2	141	10.8	4.41	310	2	29.9	2	11.1	2	13.1	2	0	2	27	2	5	2	38.5	7	1	30	1	180	180	0	0	0	0	0	0	0	0
134	1	21	20.6193	0	1	0	0	0	0	0	7	124	4.9	4	252	2	32.2	2	11.8	2	14.2	2	1	1	26.5	1	5	2	40	7	1	30	1	61	61	0	0	0	0	0	0	0	0
135	2	50	25.3906	0	1	0	0	0	0	0	5	81	6.3	4.2	421	3	26.7	2	10	2	14	2	0	2	30	1	5	2	41	7	1	30	1	109	109	0	0	0	0	0	0	0	0
136	2	58	23.1911	1	1	0	0	0	0	0	2	116	5.7	3.74	173	2	23	1	10	2	14.9	2	0	1	29	1	5	2	40.5	7	1	30	1	250	250	0	0	0	0	0	0	0	0
143	2	52	21.7555	0	1	0	0	0	0	0	5	116	5.5	4.14	367	3	36	2	11.2	2	12.7	2	2	2	30.5	1	6	2	35	7	1	30	1	30	30	0	0	0	0	0	0	0	0
144	2	57	17.4044	0	1	0	0	0	0	0	5	121	4.6	4.05	145	2	31.6	2	10.9	2	14.3	2	0	2	23	3	5	2	38.5	7	1	30	1	37	37	0	0	0	0	0	0	0	0
145	2	47	25.3902	1	0	0	0	0	0	0	2	102.5	5.02	3.05	184	2	30.8	2	11.6	2	13.9	2	0	2	33	1	5	2	40.5	7	1	30	1	160	160	0	0	0	0	0	0	0	0
28	2	43	21.4844	1	1	0	0	0	0	0	5	109	5.57	3.59	228	2	28.8	2	9.9	2	16.9	2	0	2	26	1	4	1	31	6	1	30	2	87	87	0	0	0	0	0	0	0	0
29	2	50	24.0346	0	1	0	0	0	0	0	2	133	5.25	4.41	297	2	33.6	2	11	2	14.2	2	2	2	27	1	4	1	35	6	1	31	2	112	112	0	0	0	0	0	0	0	0
179	2	40	30.1194	0	0	0	0	0	0	0	6	123	5.96	4.43	326	3	28.7	2	10	2	14.9	2	0	2	31	1	4	1	35	5	1	25	2	166	166	0	0	0	0	0	0	0	0
180	2	62	24.1288	0	0	0	0	0	0	0	2	123	5.68	3.8	253	2	30	2	10.4	2	15.6	2	0	1	32	1	3	1	36	6	1	31	2	164	164	0	0	0	0	0	0	0	0
181	2	47	22.7233	0	1	0	0	0	0	0	2	79	4.76	3.3	270	2	31.3	2	13.3	3	14.2	2	0	1	25.5	1	3	1	34	6	1	31	2	151	151	0	0	0	0	0	0	0	0
183	2	44	22.6003	0	0	0	0	0	0	0	2	107	7.67	3.58	372	3	30.1	2	10.8	2	16	2	0	2	27	1	3	1	34	6	1	31	2	152	152	0	0	0	0	0	0	0	0
197	2	55	19.5312	0	0	0	0	0	0	0	4	103	6.49	3.6	245	2	33.2	2	11.7	2	11.7	2	2	2	21	1	5	2	36	5	1	35	2	#NULL!	133.402	0	0	0	0	0	0	0	0
196	1	63	21.9671	0	0	0	0	0	0	0	3	93	6.22	3.3	162	2	33.5	2	11.4	2	14.9	2	2	2	24	1	5	2	39	5	1	30	1	#NULL!	133.402	0	0	0	0	0	0	0	0
37	2	40	17.9418	1	1	0	0	0	0	0	4	124	4.66	4.51	73	1	33.8	2	14.2	3	15	2	1	2	21	1	3	1	35	5	1	40	1	#NULL!	133.402	1	0	1	0	0	0	0	0
39	1	81	24.9135	0	0	0	0	0	0	0	3	145	4.6	5	231	2	36.5	2	13.2	3	12.5	2	1	2	29.5	1	3	1	39	5	1	38	1	#NULL!	133.402	0	0	0	0	0	0	0	0
38	1	78	19.0311	1	0	0	1	0	0	0	4	114	17.79	3.7	383	3	36.4	2	11.8	2	14.6	2	1	2	26	1	3.5	1	37	5	1	44	1	#NULL!	133.402	0	0	0	0	0	0	0	0
204	2	62	21.6311	0	1	0	0	0	0	0	4	102	3.08	2.9	102	1	35.6	2	12.1	3	15.7	2	0	2	25.5	1	4	1	38	5	1	38	1	#NULL!	133.402	0	0	0	0	0	0	0	0
199	1	62	23.1834	0	1	0	0	0	0	0	4	110	2.64	3.71	160	2	39.2	2	13.6	3	15.1	2	0	2	28	1	3	1	40	5	1	40	1	#NULL!	133.402	0	0	0	0	0	0	0	0
194	1	77	22.6667	0	0	0	0	1	0	0	3	99	11.61	5	212	2	39.4	2	14.2	3	15.6	2	1	2	23	1	3.5	1	42	5	1	40	1	#NULL!	133.402	0	0	0	0	0	0	0	0
210	1	61	23.4586	0	0	0	0	0	0	0	6	119	5.1	4.18	208	2	15.2	1	11.8	2	15.2	3	2	1	30	2	6.5	2	39	6	1	20	1	150	150	1	0	0	0	1	0	0	0
207	2	37	17.8506	0	1	0	0	0	0	0	5	85	3.77	3.48	338	2	24.3	1	11.7	2	13.9	3	2	2	23	1	5	2	35	6	1	30	1	110	110	0	0	0	0	0	0	0	0
30	2	55	22.0317	0	1	0	0	0	0	0	6	73	3.06	2.25	65	1	22	1	13.5	3	13.9	3	2	2	33	2	5	2	36	6	1	23	1	215	215	0	0	0	0	0	0	0	0
34	1	61	19.487	0	0	0	0	0	0	0	6	97	3.88	3.3	47	1	28.1	2	13	3	13.1	3	1	2	26	2	6.5	2	37.5	6	1	45	1	150	150	0	0	0	0	0	0	0	0
211	2	61	24.6548	0	0	0	1	0	0	0	6	69	14.68	2.31	34	1	24	1	13.3	3	14.2	3	1	1	32	1	6	2	30	6	1	40	1	65	65	0	0	0	0	0	0	0	0
212	1	66	16.609	0	0	0	0	0	0	0	6	106	14.19	3.7	380	3	32.4	2	12.5	2	12.4	3	1	1	22	1	10	2	45	6	1	20	1	7	7	0	0	0	0	0	0	0	0
216	2	49	16.5752	1	1	0	0	0	0	0	6	71	6.62	2.36	10	1	#NULL!	1	#NULL!	1	#NULL!	3	2	2	23	2	9	2	35	6	1	25	1	3	3	0	0	0	0	0	0	0	0
218	1	60	20.7612	0	0	0	0	1	0	0	6	113	55	3.8	10	1	22.4	1	19.3	3	17.6	3	1	2	30	1	6	2	40	6	1	20	1	210	210	0	0	0	0	0	0	0	0
220	2	90	15.5556	0	0	0	0	1	0	0	7	76	6.03	2.67	122	1	#NULL!	1	#NULL!	1	#NULL!	3	1	1	24	2	6	2	39	6	1	15	1	180	180	0	0	0	0	0	0	0	0
40	2	51	24.2424	0	0	0	0	0	0	0	1	82	5.1	3.88	289	2	32.8	2	13.8	2	0.99	1	0	2	29	1	5	2	39	5	1	30	2	161	161	0	0	0	0	0	0	0	0
41	2	55	25.3906	0	0	0	0	0	0	0	5	121	5.9	4.68	378	3	36.5	2	12.8	2	18.5	2	1	2	30	1	4	1	37	5	1	40	2	128	128	0	0	0	0	0	0	0	0
45	1	67	22.1453	0	0	0	0	0	0	0	3	168	6.4	5.12	242	2	38.8	2	12.3	2	18.7	2	0	2	29	1	5	2	40	5	1	30	2	142	142	0	0	0	0	0	0	0	0
222	2	50	23.0469	0	0	0	0	0	0	0	4	91	4.2	3.5	368	3	39.3	2	15.4	3	17.9	2	0	2	27	2	5	2	38	5	1	25	2	167	167	0	0	0	0	0	0	0	0
223	1	65	26.6299	0	1	0	0	0	0	0	6	131	7.6	4.11	215	2	40.9	2	12.8	2	21.3	3	1	2	29	1	5	2	39	5	1	20	2	173	173	0	0	0	0	0	0	0	0
224	1	62	19.9432	0	0	0	0	0	0	0	3	141	11.8	4.89	177	2	40.2	2	15	3	17.9	2	1	1	26	1	5	2	39	5	1	20	2	169	169	0	0	0	0	0	0	0	0
228	2	48	21.9261	0	0	0	0	0	0	0	2	119	7.6	3.77	258	2	32.3	2	12.5	2	19	2	1	1	27	1	5	2	40	5	1	25	2	149	149	0	0	0	0	0	0	0	0
231	1	33	22.921	0	0	0	0	0	0	0	6	152	5.5	5.19	169	2	35.5	2	13.3	2	19.7	3	1	2	29	1	5	2	41	5	1	30	2	175	175	0	0	0	0	0	0	0	0
232	2	65	24.4444	0	0	0	0	0	0	0	7	118	5.3	3.91	245	2	34.7	2	13.1	2	19.1	3	1	2	28	1	4	1	40	5	1	20	2	42	42	0	0	0	0	0	0	0	0
234	2	47	18.4265	0	1	0	0	0	0	0	4	87	4.4	3.24	206	2	38.4	2	12	2	18.3	2	1	1	21	1	5	2	37	5	1	15	2	131	131	0	0	0	0	0	0	0	0
236	2	53	28.6501	0	0	0	0	0	0	0	4	117	3.4	3.71	171	2	34.7	2	12.9	2	17.6	2	1	2	33	1	5	2	43	5	1	15	2	46	46	0	0	0	0	0	0	0	0
235	2	51	22.0386	0	0	0	0	0	0	0	4	128	3.8	4.27	218	2	31.15	1	11.8	2	18.5	2	0	2	27	1	5	2	39	5	1	20	2	#NULL!	133.402	0	0	0	0	0	0	0	0
238	2	52	25.3902	0	0	0	0	0	0	0	3	108	3.69	8.9	264	2	37.4	2	13.1	2	18	2	1	2	30	1	5	2	37	5	1	15	2	#NULL!	133.402	0	0	0	0	0	0	0	0
46	2	53	19.3359	0	0	0	0	0	0	0	2	97	6.01	3.17	218	2	35.9	2	12.3	2	15.8	2	0	1	24	1	3	1	38	4	1	20	1	159	159	0	0	0	0	0	0	0	0
50	1	55	24.8016	0	1	0	0	0	0	0	4	144	6.79	4.68	234	2	40.9	2	12.4	2	21.1	3	0	1	28	1	2	1	41	4	1	18	1	92	92	0	0	0	0	0	0	0	0
240	1	61	16.955	0	1	0	0	0	0	0	4	117	4.16	4.3	128	2	39.1	2	12.8	2	17.9	2	0	1	22	1	2	1	38	4	1	16	1	41	41	0	0	0	0	0	0	0	0
241	2	43	26.0262	0	0	0	0	0	0	0	4	127	4.15	3.71	216	2	33.1	2	12.2	2	18.1	2	0	1	28	1	2	1	38	4	1	18	1	#NULL!	133.402	0	0	0	0	0	0	0	0
49	2	39	18.75	0	1	0	0	0	0	0	7	139	4.34	4.56	182	2	30.9	1	12.3	2	15.9	2	1	1	24	1	2	1	37	4	1	20	1	#NULL!	133.402	0	0	0	0	0	0	0	0
260	2	47	22.3674	0	0	0	0	0	0	0	5	91	8.62	4.6	216	2	33	2	13	2	16.9	2	0	1	22	1	2	1	37	4	1	20	1	#NULL!	133.402	0	0	0	0	0	0	0	0
258	2	70	22.5069	0	0	0	0	0	0	0	2	110	4.51	3.77	121	1	34.2	2	12.3	2	18.6	2	1	1	26	1	3	1	38	4	1	18	1	113	113	0	0	0	0	0	0	0	0
257	1	67	19.5312	0	0	0	0	0	0	0	4	119	3.51	3.93	99	1	34.8	2	12.5	2	17.5	2	1	1	23	2	3	1	38	4	1	20	1	#NULL!	133.402	0	0	0	0	0	0	0	0
243	1	68	23.1834	0	0	0	0	0	0	0	4	137	8.08	4.73	272	2	46.9	3	11.8	2	20.2	2	0	1	26	1	2	1	41	4	1	22	1	228	228	0	0	0	0	0	0	0	0
244	2	44	21.6441	0	1	0	0	0	0	0	2	101	3.51	3.34	336	2	31.2	1	12.5	2	17.8	2	1	2	24	1	2	1	33	4	1	23	1	#NULL!	133.402	0	0	0	0	0	0	0	0
256	1	52	23.3844	0	0	0	0	0	0	0	3	127	4.89	3.97	187	2	32.1	2	11.9	2	18.2	2	0	1	27	1	3	1	40	4	1	21	1	83	83	1	0	0	0	1	0	0	1
245	2	37	22.8269	0	0	0	0	0	0	0	3	127	2.03	3.95	145	2	36.6	2	13.1	2	18.9	2	0	1	26	1	2	1	37	4	1	21	1	#NULL!	133.402	0	0	0	0	0	0	0	0
246	1	70	21.0077	0	0	0	0	0	0	0	4	143	6.97	4.65	191	2	32	2	12.5	2	17.9	2	0	1	25	1	2	1	37	4	1	21	1	#NULL!	133.402	0	0	0	0	0	0	0	0
247	2	52	22.2137	0	1	0	0	0	0	0	2	108	4.48	3.16	131	2	33	2	13	2	17.9	2	0	1	28	1	2	1	35	4	1	25	1	#NULL!	133.402	0	0	0	0	0	0	0	0
248	2	67	20.7756	0	0	0	0	0	0	0	6	98	4.97	3.35	84	1	33.9	2	12.2	2	18.5	2	0	1	25	1	2	1	38	4	1	28	1	#NULL!	133.402	0	0	0	0	0	0	0	0
249	2	52	21.7784	0	0	0	0	0	0	0	3	118	6.65	4	301	2	30.9	1	11.8	2	20.2	2	0	1	28	1	3	1	38	4	1	24	1	#NULL!	133.402	0	0	0	0	0	0	0	0
251	1	64	27.968	0	0	0	0	0	0	0	3	137	8.02	4.67	211	2	35.4	2	12.4	2	17.7	2	1	2	29	1	2	1	36	4	1	21	1	147	147	0	0	0	0	0	0	0	0
253	1	79	19.3625	0	0	0	0	0	0	0	4	126	8.97	4.11	252	2	32.9	2	14	2	18.4	2	0	2	22	1	3	1	36	4	1	25	1	#NULL!	133.402	0	0	0	0	0	0	0	0
254	2	71	22.6003	0	1	0	0	0	0	0	4	97	5.52	3.85	215	2	32.2	2	12.5	2	17.7	2	0	1	30	1	2	1	38	4	1	23	1	42	42	0	0	0	0	0	0	0	0
255	1	50	17.301	0	1	0	0	0	0	0	1	136	3.08	4.25	122	1	38.5	2	13	2	16.8	2	0	1	24	1	2	1	39	4	1	26	1	#NULL!	133.402	0	0	0	0	0	0	0	0
54	2	48	23.4952	0	1	0	0	0	0	1	2	95	3.81	3.01	279	2	29.9	2	11.8	2	17.9	2	1	2	28	1	3	1	38	9	1	50	2	157	157	1	0	1	0	0	0	0	0
55	2	45	17.2248	0	1	0	0	0	0	0	5	86	6.59	3.98	266	2	28	2	10.6	2	17.5	2	1	1	21	1	3	1	33	9	1	40	1	145	145	0	0	0	0	0	0	0	0
56	1	74	18.3655	0	0	0	0	0	0	0	4	137	10.52	5.88	169	2	30.9	2	18.2	3	11.6	1	1	1	22	1	4	1	38	10	1	67	2	128	128	1	1	0	0	0	0	0	0
57	2	83	22.8329	0	1	0	0	1	0	0	4	73	8.49	2.41	238	2	35.1	3	12.8	3	18.7	2	1	1	28	1	5	2	38	11	1	59	2	122	122	0	0	0	0	0	0	0	0
58	1	84	27.5482	0	0	0	0	1	1	0	7	105	3.04	2.86	127	2	25.5	2	10.7	2	16.6	2	1	1	28	1	4	1	39	10	1	57	2	#NULL!	133.402	1	1	0	0	0	0	0	0
263	2	77	21.7784	0	0	0	0	1	1	0	3	133	10.4	4.47	145	2	29.6	2	11	2	19.3	2	1	1	28	1	5	2	39	11	1	62	2	124	124	1	1	0	0	0	0	0	0
262	1	84	23.8087	0	0	0	1	1	0	0	6	116	9.63	3.49	168	2	23.6	1	10.6	2	17.2	2	1	2	31	1	5	2	40	10	0	48	2	129	129	1	1	0	0	0	0	0	0
265	1	71	21.9713	0	0	1	0	0	1	0	3	124	8.65	5.12	184	2	26.5	2	9.63	1	16.2	2	0	2	34	1	4	1	36	10	1	61	1	121	121	1	1	0	0	0	0	0	0
267	1	66	25.763	0	1	0	0	1	0	0	7	127	8.39	3.52	59	1	32.7	3	12.5	2	19.4	2	1	2	31	1	5	2	40	10	1	52	1	122	122	1	1	0	0	0	0	0	0
268	1	71	20.7612	1	1	0	1	1	0	0	3	130	8.21	4.13	201	2	31.5	2	19.1	3	11.4	1	0	1	24	1	4	1	40	10	1	49	1	122	122	1	1	0	0	0	0	0	0
269	2	67	23.5355	0	1	0	0	0	0	0	2	106	4.82	3.51	163	2	25.6	2	10	2	18.5	2	0	2	30	1	4	1	35	10	1	50	1	177	177	0	0	0	0	0	0	0	0
270	1	68	23.1837	0	0	0	0	1	0	0	6	122	7.63	5.31	189	2	23.6	1	11.5	2	13.5	1	0	2	21	1	5	2	39	8	1	52	1	123	123	0	0	0	0	0	0	0	0
271	2	76	28.4799	0	0	0	0	1	0	0	7	117	8.12	4.16	203	2	21.47	1	10.4	2	11.36	1	0	2	31	1	4	1	34	10	0	61	1	121	121	0	0	0	0	0	0	0	0
279	1	58	25.0593	0	0	0	0	1	0	0	4	108	4.04	3.58	159	2	31.1	2	11.4	2	15.5	2	0	1	28	1	5	2	43	5	1	38	1	99	99	0	0	0	0	0	0	0	0
286	2	59	24	0	0	0	0	1	0	0	4	127	3.68	3.88	133	2	31	2	11.2	2	14.7	2	1	2	25	1	5	2	37	5	1	60	1	104	104	0	0	0	0	0	0	0	0
283	2	71	22.0386	0	0	0	0	1	0	0	4	94	3.41	3.89	190	2	27.4	2	11.3	2	14.6	2	0	2	28	1	5	2	39	5	1	50	1	200	200	0	0	0	0	0	0	0	0
282	1	67	27.7551	0	0	0	0	1	0	0	7	118	6.64	3.83	200	2	23.9	2	10.8	2	14.2	2	0	2	39	1	5	2	42	5	1	50	1	121	121	0	0	0	0	0	0	0	0
281	1	63	27.6817	0	0	0	1	0	0	0	3	138	4.06	4.46	191	2	30.4	2	11.6	2	13.4	2	0	1	28	1	5	2	45	5	1	49	1	137	137	0	0	0	0	0	0	0	0
66	2	30	25.3906	0	0	0	0	0	0	0	2	142	5.37	4.6	319	2	30.4	2	12.1	2	14.8	2	0	2	30	1	4	1	31	5	1	40	1	149	149	0	0	0	0	0	0	0	0
67	1	73	20.898	0	0	0	0	0	0	0	6	119	6.25	3.94	255	2	36.5	2	9.7	1	13.6	2	0	1	25	2	3	1	39	5	1	40	1	170	170	0	0	0	0	0	0	0	0
297	1	68	19.0311	0	1	0	1	1	0	0	5	71	7.99	2.57	188	2	57.6	3	15.5	2	15.9	2	1	1	29	1	3	1	41	5	1	40	1	27	27	0	0	0	0	0	0	0	0
302	1	67	24.8016	1	0	0	0	0	0	0	4	125	8.62	3.89	82	1	32.1	2	11.7	2	15	2	0	2	28	1	3	1	35	5	1	45	1	133	133	0	0	0	0	0	0	0	0
294	1	74	23.6614	0	0	0	0	0	0	0	4	140	5.83	4.39	184	2	36.4	2	11.4	2	16.5	2	0	1	29	1	3	1	40	5	1	40	1	43	43	0	0	0	0	0	0	0	0
299	2	64	21.2306	0	0	0	0	0	0	0	2	127	3.79	4.22	279	2	29.7	2	11.8	2	16.5	2	0	1	28	1	3	1	37	5	1	30	1	156	156	0	0	0	0	0	0	0	0
304	2	53	23.7253	0	0	0	0	0	0	0	2	95	7.59	3.48	205	2	49.7	3	12.1	2	15.7	2	0	2	27	1	5	2	31.5	5	1	45	1	119	119	0	0	0	0	0	0	0	0
293	2	68	23.833	0	0	0	0	0	0	0	6	84	2.29	2.53	76	1	30	2	12.1	2	15.3	2	1	1	31	1	3	1	41	5	1	30	1	111	111	0	0	0	0	0	0	0	0
298	2	53	26.0375	0	1	0	0	0	0	0	2	128	6.36	4.16	318	2	29.3	2	11	2	16.3	2	0	2	29	1	6	2	33	5	1	45	1	50	50	0	0	0	0	0	0	0	0
305	1	65	18.7328	0	0	0	0	1	0	0	4	111	2.91	3.54	136	2	32.3	2	12.7	2	15.4	2	0	1	26	1	4	1	40	5	1	45	1	134	134	0	0	0	0	0	0	0	0
308	1	64	23.6713	0	0	0	0	0	0	0	5	122	10.9	3.94	503	3	22.4	2	11.8	2	16.6	3	1	2	30	1	4	1	36	5	1	16	1	#NULL!	133.402	0	0	0	0	0	0	0	0
74	1	65	22.8571	0	0	0	0	0	0	0	3	142	2.28	5.02	228	2	21	1	10.4	2	14.5	2	1	1	30	1	5	2	41	5	1	15	1	#NULL!	133.402	0	0	0	0	0	0	0	0
322	1	64	23.3377	1	0	0	0	0	0	0	4	99	6.71	4.18	415	3	24.4	2	11.2	2	16.1	3	1	1	28	1	3	1	38	3	1	14	1	#NULL!	133.402	0	0	0	0	0	0	0	0
307	1	79	23.03	0	0	0	0	0	0	0	1	129	4.55	4.08	281	2	27.6	2	11.7	2	17.6	3	1	2	28	1	3	1	38	5	1	22	1	36	36	0	0	0	0	0	0	0	1
321	1	60	22.3948	0	0	0	0	0	0	0	4	99	4.64	3.47	261	2	30.3	2	11.2	2	15.1	2	1	2	38	1	3	1	35	5	1	20	1	95	95	0	0	0	0	0	0	0	0
326	1	63	24.7409	0	0	0	0	0	0	0	3	151	10.47	4.82	294	2	20.6	1	9.9	1	17.4	3	1	2	30	1	3	1	38	5	1	30	1	118	118	1	0	0	1	0	0	0	1
332	1	61	23.3067	0	0	0	0	0	0	0	1	166	8.12	5.62	275	2	24.4	2	10.4	2	16.5	3	1	2	29	1	3	1	35	3	1	20	1	#NULL!	133.402	0	0	0	0	0	0	0	0
315	2	51	16.8574	0	0	0	0	0	0	0	4	85	3.47	2.95	209	2	25.4	2	11.5	2	14.8	2	1	2	25	1	3	1	30	5	1	20	1	#NULL!	133.402	0	0	0	0	0	0	0	0
327	1	67	18.5901	0	0	0	0	0	0	0	4	80	5.94	3.53	469	3	29.9	2	11.6	2	16.6	3	0	2	24	1	3	1	37	5	1	25	1	56	56	0	0	0	0	0	0	0	0
325	1	45	24.8016	0	0	0	0	0	0	0	4	110	8.77	4.26	186	2	27.5	2	11.1	2	17.2	3	0	2	32	1	3	1	35	5	1	10	1	#NULL!	133.402	0	0	0	0	0	0	0	0
319	2	70	29.2157	1	0	0	0	0	0	0	7	117	9.36	4.18	391	3	27.5	2	10.5	2	16	2	1	2	34	1	3	1	37	5	1	25	1	72	72	0	0	0	0	0	0	0	0
75	1	65	20.346	0	0	0	0	0	0	0	6	135	16.06	4.39	410	3	22.1	2	11.2	2	15.4	2	1	2	28	1	3	1	38	5	1	15	1	#NULL!	133.402	0	0	0	0	0	0	0	0
323	1	60	22.0408	0	0	0	0	0	0	0	3	137	11	5.17	267	2	31.7	2	10.5	2	16.2	3	1	2	28	1	3	1	40	5	1	18	1	33	33	0	0	0	0	0	0	0	0
311	2	50	24.308	0	0	0	0	0	0	0	2	122	3.36	4.03	170	2	36	2	10.5	2	17.3	3	0	2	32	1	3	1	36	5	1	18	1	28	28	0	0	0	0	0	0	0	0
314	2	62	20.3954	0	0	0	0	0	0	0	1	133	5.06	4.02	354	3	22.1	2	10	2	16.3	3	0	2	26	1	5	2	35	5	1	15	1	#NULL!	133.402	0	0	0	0	0	0	0	0
317	1	74	20.7612	0	0	0	0	0	0	0	4	111	9.96	4.13	335	2	36.2	2	11.8	2	16.9	3	1	2	28	1	4	1	37	5	1	18	1	#NULL!	133.402	0	0	0	0	0	0	0	0
333	1	62	17.9151	0	0	0	0	0	0	0	4	122	6.63	3.86	288	2	26.9	2	10.8	2	15	2	0	1	25	1	2	1	42	5	1	18	1	#NULL!	133.402	0	0	0	0	0	0	0	0
89	2	69	29.0174	0	1	0	0	1	0	0	1	121	6.02	4.11	183	2	29.6	2	11.2	2	16.4	2	1	1	30	1	5	2	29	4	1	25	1	213	213	0	0	0	0	0	0	0	0
85	1	72	22.6562	0	1	0	0	0	0	0	4	123	9.81	3.79	244	2	30.4	2	11.1	2	15.5	2	1	2	27	1	7	2	26	4	1	20	1	175	175	0	0	0	0	0	0	0	0
86	2	65	22.7709	0	1	0	0	0	0	0	1	134	8.08	4.06	266	2	23.7	2	10.7	2	17.7	2	0	2	27	1	7	2	27	4	1	20	1	205	205	0	0	0	0	0	0	0	0
79	2	67	17.7154	0	1	0	0	0	0	0	1	109	4.4	3.59	155	2	18.4	1	10.5	2	17.1	2	0	2	22	1	6	2	25	4	1	25	1	166	166	0	0	0	0	0	0	0	0
84	2	47	23.4952	0	1	0	0	0	0	0	4	120	5.12	4.15	272	2	33.8	3	13.2	3	17.7	2	0	2	27	1	6	2	26	4	1	23	1	145	145	0	0	0	0	0	0	0	0
99	2	67	20.3954	0	1	0	1	1	0	0	1	101	8.4	3.36	246	2	28.4	2	10.9	2	16	2	1	2	25	1	6	2	26	4	1	25	1	234	234	0	0	0	0	0	0	0	0
95	2	50	28.578	0	1	0	0	0	0	0	7	110	5.62	3.3	325	2	22.4	2	10.3	2	15.8	2	1	2	27	2	6	2	33	4	1	23	1	158	158	0	0	0	0	0	0	0	0
91	1	49	20.202	0	1	0	0	0	1	0	4	135	5.61	4.24	139	2	28.9	2	15.5	3	15.7	2	1	2	23	1	7	2	32	4	1	22	1	147	147	0	0	0	0	0	0	0	0
350	1	53	23.4375	0	1	0	0	1	0	0	3	164	4.53	5.13	143	2	42	3	13.3	3	20	2	1	2	27.5	1	6	2	35	4	1	25	1	174	174	0	0	0	0	0	0	0	0
383	1	60	17.3589	0	0	0	0	0	0	0	3	99	7.53	3.44	309	2	348	3	12.1	2	15.8	2	1	2	24	1	6	2	29	4	1	25	1	205	205	0	0	0	0	0	0	0	0
379	1	64	23.5294	0	1	0	0	0	1	0	1	133	5.64	4.41	149	2	30.5	2	10.9	2	16.8	2	1	2	27	1	6	2	31	4	1	23	1	238	238	0	0	0	0	0	0	0	0
360	1	46	22.6003	0	1	0	0	0	0	0	4	117	6.14	4.17	172	2	26.7	2	10.8	2	17.3	2	1	2	27	1	7	2	26	4	1	22	1	148	148	0	0	0	0	0	0	0	0
361	1	42	22.7583	0	1	0	0	0	1	0	1	133	4.28	4.22	191	2	25.8	2	11.4	2	16.8	2	1	2	27	1	6	2	30	4	1	30	2	125	125	0	0	0	0	0	0	0	0
384	1	66	29.3848	0	0	0	1	1	1	0	1	139	7.15	4.47	367	3	20.4	1	10.4	2	16.7	2	1	1	28	1	7	2	32	4	1	22	1	140	140	0	0	0	0	0	0	0	0
385	2	62	19.1406	0	1	0	0	0	0	0	4	135	6.09	4.84	287	2	33.3	3	12.9	2	16.2	2	1	2	24	1	6	2	28.5	4	1	25	1	183	183	0	0	0	0	0	0	0	0
364	1	55	25.7276	0	0	0	0	0	1	0	5	132	4.63	4.31	162	2	22.4	2	10.1	2	17.6	2	1	2	29	1	6	2	30	4	1	22	1	137	137	1	0	0	0	1	0	0	0
389	1	60	24.3827	0	0	0	0	0	1	0	4	141	4.49	4.74	241	2	29	2	10.08	2	18.2	2	0	2	28.5	1	5	2	30	4	1	25	1	230	230	0	0	0	0	0	0	0	0
342	2	51	19.8141	0	1	0	0	0	0	0	6	121	7.09	4.17	290	2	40.3	3	12.5	2	18.5	2	0	2	25.5	1	6	2	27.5	4	1	25	1	190	190	0	0	0	0	0	0	0	0
340	1	54	16.3265	0	0	0	0	0	0	0	3	123	10.05	4.06	280	2	#NULL!	1	#NULL!	2	#NULL!	3	2	2	23	1	5	2	30.5	4	1	20	1	166	166	0	0	0	0	0	0	0	0
374	1	33	23.7387	0	1	0	0	0	0	0	7	145	5.67	4.98	344	2	22.8	2	11	2	18	2	1	2	27	1	6	2	30	4	1	22	1	136	136	0	0	0	0	0	0	0	0
356	2	60	20.8117	0	0	0	0	0	0	0	3	105	2.06	3.42	147	2	23.2	2	10.7	2	16.8	2	0	2	27	1	6	2	27.5	4	1	25	1	134	134	0	0	0	0	0	0	0	0
344	2	67	18.5529	0	0	0	0	0	0	0	1	127	7.07	4.36	220	2	28.9	2	12	2	17.5	2	1	2	23	1	6	2	26	4	1	20	1	156	156	1	0	1	0	0	0	0	0
365	1	73	24.0238	0	0	0	0	1	0	0	4	130	5.32	4.21	153	2	28	2	11	2	16.8	2	1	2	24	1	6	2	30	4	1	25	1	170	170	0	0	0	0	0	0	0	0
373	2	71	21.0938	0	0	0	0	0	0	0	1	127	4.15	4.15	198	2	23.3	2	10.3	2	17.9	2	0	2	23	1	6	2	28	4	1	21	1	131	131	0	0	0	0	0	0	0	0
349	2	61	17.5781	0	0	0	0	0	0	0	5	122	9.53	3.83	294	2	20.1	1	9.1	2	16.2	2	0	2	33	1	6	2	27.5	4	1	22	1	199	199	0	0	0	0	0	0	0	0
371	2	48	23.9512	0	1	0	0	0	0	0	2	128	4.56	4.1	264	2	28.1	2	10	2	16.8	2	1	2	28	1	6	2	30	4	1	25	1	146	146	0	0	0	0	0	0	0	0
372	1	67	20.898	0	0	0	0	0	1	0	4	113	5.74	3.23	170	2	27.9	2	13.5	3	17.1	2	0	2	24	1	6	2	29	4	1	26	1	160	160	0	0	0	0	0	0	0	0
90	2	62	18.75	0	0	0	0	0	0	0	1	114	4.35	3.73	136	2	26.2	2	11	2	17.7	2	0	2	24	1	5	2	30	4	1	22	1	156	156	0	0	0	0	0	0	0	0
353	1	72	24.2215	0	1	1	0	0	1	0	4	117	5.59	3.67	282	2	22.1	2	10.5	2	16.7	2	0	2	24	1	5	2	30	4	1	25	1	140	140	0	0	0	0	0	0	0	0
97	1	59	21.2953	0	1	0	0	0	0	0	4	131	4	4.48	160	2	28.4	2	11.8	2	17.7	2	0	2	26	1	6	2	32.5	4	1	22	1	142	142	0	0	0	0	0	0	0	0
83	1	70	20.2449	0	1	0	0	0	0	0	4	122	6.88	3.96	161	2	28.6	2	12	2	16.5	2	1	2	25	1	4	1	30.5	4	1	25	1	148	148	0	0	0	0	0	0	0	0
337	2	53	20.83	0	1	0	0	0	0	0	5	132	3.98	4.96	235	2	23.9	2	10.9	2	11.4	1	0	2	26	1	6	2	27	4	1	22	1	187	187	1	1	0	0	0	0	0	0
335	1	58	23.03	0	0	0	1	0	0	0	4	135	6.07	4.1	167	2	27	2	9.9	2	16	2	1	2	24	1	5	2	30	4	1	23	1	181	181	0	0	0	0	0	0	0	0
363	1	77	23.2335	0	0	0	0	1	0	0	4	119	3.84	4.6	204	2	35	3	11.2	2	18	2	0	2	26	1	5	2	30	4	1	25	1	216	216	0	0	0	0	0	0	0	0
88	2	69	19.025	0	0	0	0	1	0	0	4	104	3.97	5.01	225	2	36.7	3	126	2	17.6	2	0	2	21	1	5	2	26	4	1	25	1	185	185	0	0	0	0	0	0	0	0
352	2	59	21.2306	0	1	0	0	0	0	0	4	105	3.79	4.36	204	2	23.3	2	10.8	2	17	2	1	2	25	1	5	2	28.5	4	1	25	1	#NULL!	133.402	0	0	0	0	0	0	0	0
87	1	61	21.1389	0	0	0	0	0	0	0	4	133	6.16	4.31	249	2	30.4	2	11.4	2	20.5	2	1	2	27	1	5	2	35	4	1	20	1	#NULL!	133.402	0	0	0	0	0	0	0	0
338	2	60	22.4766	0	1	0	0	0	0	0	1	119	6.57	4.87	225	2	26.2	2	10.2	2	16.3	2	0	2	26	1	6	2	28	4	1	25	2	#NULL!	133.402	0	0	0	0	0	0	0	0
82	2	66	26.079	0	1	0	0	0	0	0	7	80	4.51	4.56	224	2	28.7	2	12.8	2	16.4	2	1	2	28	2	6	2	34	4	1	25	1	#NULL!	133.402	0	0	0	0	0	0	0	0
351	1	60	26.079	0	0	0	0	0	0	0	1	147	7.37	3.97	234	2	24.5	2	11.9	2	16.2	2	1	2	28	1	5	2	34	4	1	20	1	#NULL!	133.402	0	0	0	0	0	0	0	0
354	1	54	22.4913	0	0	0	0	0	0	0	4	141	5.5	4.15	207	2	34.4	3	12.8	2	17.2	2	1	2	27	1	5	2	33	4	1	22	1	#NULL!	133.402	1	0	0	0	0	0	1	0
358	1	75	17.6327	0	0	0	0	0	0	0	4	117	5.04	4.12	216	2	29.3	2	10.7	2	17.2	2	1	2	22.5	1	5	2	30	4	1	20	1	#NULL!	133.402	0	0	0	0	0	0	0	0
411	2	38	20.0617	0	1	0	0	0	0	0	2	109	5.99	4.58	282	2	26.9	2	12.5	2	16	2	1	1	22	1	4	1	42	5	1	30	1	126	126	0	0	0	0	0	0	0	0
392	2	62	20.7031	0	1	0	0	0	0	0	2	130	4.69	4.4	227	2	27.3	2	11.4	2	16.1	2	1	2	26	2	4	1	37	5	1	30	1	192	192	0	0	0	0	0	0	0	0
401	2	47	21.7784	0	1	0	0	0	0	0	2	136	5.02	4.08	265	2	29	2	9.5	2	17.3	2	0	2	24	1	5	2	35	5	1	40	1	156	156	1	0	0	0	1	0	0	0
404	2	67	32.0312	0	1	0	0	0	0	0	2	134	6.56	4.55	209	2	29.1	2	10.3	2	18.1	2	0	1	31	1	4	1	43	5	1	40	1	135	135	0	0	0	0	0	0	0	0
396	2	61	30.4577	0	0	0	0	0	0	0	2	128	6.31	4.34	320	2	29.5	2	13.5	2	17.2	2	1	2	32	1	5	2	40	5	1	30	1	215	215	0	0	0	0	0	0	0	0
414	2	73	18.7305	0	0	0	0	0	0	0	7	101	5.32	3.28	142	2	26.7	2	12.3	2	16.4	2	2	2	20	1	5	2	30	5	1	40	1	196	196	0	0	0	0	0	0	0	0
415	2	68	21.6441	0	0	0	0	0	0	0	6	140	5.94	4.6	159	2	30.9	2	11.5	2	17.2	2	1	2	30	2	4	1	37	5	1	35	1	135	135	1	0	1	0	0	0	0	0
406	1	31	23.6713	0	1	0	0	0	1	0	7	112	7.73	4.42	310	2	28.6	2	11.5	2	18.9	2	0	1	28	1	5	2	40	5	1	40	1	113	113	0	0	0	0	0	0	0	0
393	2	55	24.974	0	1	0	0	0	0	0	2	101	3.08	3.27	213	2	26.8	2	12.5	2	15.4	2	0	1	26	1	5	2	41	5	1	40	1	244	244	0	0	0	0	0	0	0	0
395	2	72	20.0288	0	1	0	0	1	0	0	4	114	1.68	4.01	131	2	26.8	2	11.3	2	17.2	2	1	2	23	1	5	2	38	5	1	40	1	146	146	0	0	0	0	0	0	0	0
408	2	60	24.2439	0	1	0	0	0	0	0	4	135	4.87	4.19	96	1	27.2	2	13.5	2	16.4	2	1	1	27	1	5	2	40	5	1	40	1	196	196	0	0	0	0	0	0	0	0
413	2	60	24.2188	0	1	0	0	0	0	0	2	120	4.49	3.95	187	2	25.2	2	11.9	2	16.5	2	1	1	24	1	5	2	42	5	1	40	1	186	186	0	0	0	0	0	0	0	0
410	2	54	21.6311	0	0	0	0	0	0	0	2	113	6.86	3.76	276	2	23.3	2	10.9	2	16.7	2	1	2	24	2	5	2	41	5	1	40	1	199	199	0	0	0	0	0	0	0	0
409	2	67	23.9188	0	1	0	1	1	0	0	3	113	6	3.78	179	2	30.8	2	11.5	2	16.2	2	1	2	27	1	4	1	35	5	1	40	1	164	164	0	0	0	0	0	0	0	0
419	2	61	33.2031	0	0	0	0	0	0	0	4	100	6.73	3.9	210	2	35.1	2	13.3	2	15.9	2	1	2	32	2	5	2	41	6	1	40	1	200	200	0	0	0	0	0	0	0	0
418	2	58	20.5457	0	1	0	0	1	0	0	5	95	10	3.25	346	2	23.2	2	11.5	2	16.2	2	0	2	24	2	5	2	38	5	1	40	1	202	202	0	0	0	0	0	0	0	0
398	1	66	24.5351	0	1	0	0	0	0	0	4	88	6.49	4.9	373	3	27.1	2	11.4	2	16.1	2	1	1	26	1	6	2	36	6	1	23	1	262	262	0	0	0	0	0	0	0	0
